# Supplementary material for: A Design Method for an SVM-Based Humidity Sensor for Grain Storage
Source: Sensors (Basel). 2024 Apr 30;24(9):2854. doi: 10.3390/s24092854 (PMC11086073; doi:10.3390/s24092854)
Supplement: Supplementary file 1 [file sensors-24-02854-s001.zip]

Archive with 1 entries (1 files):
- sensors-2908814-supplementary.pdf
